# Supplementary material for: Glycoside Hydrolase Family 16 Enzyme RsEG146 From Rhizoctonia solani AG1 IA Induces Cell Death and Triggers Defence Response in Nicotiana tabacum
Source: Mol Plant Pathol. 2025 Mar 17;26(3):e70075. doi: 10.1111/mpp.70075 (PMC11911542; doi:10.1111/mpp.70075)
Supplement: Supplementary file 13 — Table S1. [file MPP-26-e70075-s003.xlsx]

## Sheet: Table S1
Table S1 Effector prediction for different domains of RsEG146 by EffectorP 2.0
Amino acid sequence name	Prediction	Probability
RsEG146SP	Non-effector	0.993
RsEG146ChtBD	Effector	0.641
RsEG146CD	Unlikely effector	0.516
