# Supplementary material for: Glycoside Hydrolase Family 16 Enzyme RsEG146 From Rhizoctonia solani AG1 IA Induces Cell Death and Triggers Defence Response in Nicotiana tabacum
Source: Mol Plant Pathol. 2025 Mar 17;26(3):e70075. doi: 10.1111/mpp.70075 (PMC11911542; doi:10.1111/mpp.70075)
Supplement: Supplementary file 14 — Table S2. [file MPP-26-e70075-s014.xlsx]

## Sheet: Table S2
Table S2 Primers used in this study
Gene	Forward Primer（5’→3’）	Reverse Primer（5’→3’）
RsEG146-DAS	TGGCCGGGCACACAGGTTAC	ATCCTTTACATCACTCATGG
RsEG146-N305	CGGGGGACTCTAGAGGATCCATGTTTTCTCCTTTTG	CTTCTCCTTTACTCATCTCGAGCGCACACTTTACCG
RsEG146-N91	CGGGGGACTCTAGAGGATCCATGTTTTCTCCTTTTG	CTTCTCCTTTACTCATCTCGAGCACATTCGAAAGAAT
RsEG146-N70	CGGGGGACTCTAGAGGATCCATGTTTTCTCCTTTTG	CTTCTCCTTTACTCATCTCGAGTGGGTTCGGTTCAC
RsEG146-N22	CGGGGGACTCTAGAGGATCCATGTTTTCTCCTTTTG	CTTCTCCTTTACTCATCTCGAGACCACCTTGGGCTGC
RsEG146-N19	CGGGGGACTCTAGAGGATCCATGTTTTCTCCTTTTG	CTTCTCCTTTACTCATCTCGAGGGCTGCTACCAGGC
RsEG146-C23	CAGACTTGCAATGCGACAAC	CTTCTCCTTTACTCATCTCGAGCAGCACGGTGCTGAAC
RsEG146-C71	ATTTGCAAGGATGGAACATAT	CTTCTCCTTTACTCATCTCGAGCAGCACGGTGCTGAAC
RsEG146-C92	ACCCTTTATAATGGGAACGC	CTTCTCCTTTACTCATCTCGAGCAGCACGGTGCTGAAC
RsEG146-C306	CCCCTTACCGGTGTAACAAAC	CTTCTCCTTTACTCATCTCGAGCAGCACGGTGCTGAAC
RsEG146-C2353	CTTCTCCTTTACTCATCTCGAGTCCCAAACAAAATTG	CTTCTCCTTTACTCATCTCGAGCAGCACGGTGCTGAAC
RsEG146-C2346	CTTCTCCTTTACTCATCTCGAGGGAGCCGCAGAAACC	CTTCTCCTTTACTCATCTCGAGCAGCACGGTGCTGAAC
RsEG146-C2336	CTTCTCCTTTACTCATCTCGAGAGGGGCTGAAGCTGG	CTTCTCCTTTACTCATCTCGAGCAGCACGGTGCTGAAC
RsEG146-C3770	TGCTGCTCCGAGTTTGGTTT	CTTCTCCTTTACTCATCTCGAGCAGCACGGTGCTGAAC
RsEG146-C4770	GGCTCTCAATTTTGTTTGGG	CTTCTCCTTTACTCATCTCGAGCAGCACGGTGCTGAAC
RsEG146-C5470	GGATGCAACCCCCTTTGGAG	CTTCTCCTTTACTCATCTCGAGCAGCACGGTGCTGAAC
RsEG146-C2351	CGGGGGACTCTAGAGGATCCATGTTTTCTCCTTTTG	CTTCTCCTTTACTCATCTCGAGACAAAATTGAGAGC
RsEG146-C2349	CGGGGGACTCTAGAGGATCCATGTTTTCTCCTTTTG	CTTCTCCTTTACTCATCTCGAGTTGAGAGCCGGAGC
RsEG146-C2347	CGGGGGACTCTAGAGGATCCATGTTTTCTCCTTTTG	CTTCTCCTTTACTCATCTCGAGGCCGGAGCCGCA
RsEG146-S48A	TTCTGCGGCTCCGGCGCTCAATTTTG	CGCCGGAGCCGCAGAAACCAAACTC
RsEG146-Q49A	TGCGGCTCCGGCTCTGCATTTTGTTTG	GCAGAGCCGGAGCCGCAGAAACCAAAC
RsEG146-F50A	GCTCCGGCTCTCAAGCTTGTTTGGGAG	GCTTGAGAGCCGGAGCCGCAGAAAC
RsEG146-C51A	TCCGGCTCTCAATTTGCTTTGGGAGG	GCAAATTGAGAGCCGGAGCCGCAG
RsEG146-L52A	GGCTCTCAATTTTGTGCGGGAGGATG	GCACAAAATTGAGAGCCGGAGCCG
RsEG146-G47A	GGTTTCTGCGGCTCCGCCTCTCAATTT	GCGGAGCCGCAGAAACCAAACTCGGAG
RsEG146-G47C	GGTTTCTGCGGCTCCTGCTCTCAATTT	AGGAGCCGCAGAAACCAAACTCGGAG
RsEG146-G47D	GGTTTCTGCGGCTCCTGCTCTCAATTT	TCGGAGCCGCAGAAACCAAACTCGGAG
RsEG146-G47E	GGTTTCTGCGGCTCCTGCTCTCAATTT	CTCGGAGCCGCAGAAACCAAACTCGGAG
RsEG146-G47F	GGTTTCTGCGGCTCCTGCTCTCAATTT	AAGGAGCCGCAGAAACCAAACTCGGAG
RsEG146-G47H	GGTTTCTGCGGCTCCTGCTCTCAATTT	TGGGAGCCGCAGAAACCAAACTCGGAG
RsEG146-G47I	GGTTTCTGCGGCTCCTGCTCTCAATTT	ATGGAGCCGCAGAAACCAAACTCGGAG
RsEG146-G47N	GGTTTCTGCGGCTCCTGCTCTCAATTT	TTGGAGCCGCAGAAACCAAACTCGGAG
RsEG146-G47P	GGTTTCTGCGGCTCCTGCTCTCAATTT	GGGGAGCCGCAGAAACCAAACTCGGAG
RsEG146-G47S	GGTTTCTGCGGCTCCTGCTCTCAATTT	GAGGAGCCGCAGAAACCAAACTCGGAG
qRT-NtLOX	AAAACCTATGCCTCAAGAAC	ACTGCTGCATAGGCTTTGG
qRT-NtEFR1	GCTCTTAACGTCGGATGGTC	AGCCAAACCCTAGCTCCATT
qRT-NtPR2a	AGGTGTTTGCTATGGAATGC	TCTGTACCCACCATCTTGC
qRT-NtEIL1	CCTCCTCAGAGGCGATTTCC	GAACACCAACTTTCCACGCC
qRT-NtGAPDH	GCTGCCAAGGCTGTTGGGAAAG	TGTGAGGTCAACCACGGACACA
dsRNA-RsEG146-C	ATGCGGACTATTCTGCTGGT	TAATACGACTCACTATAGGGGCTGAACACGGGAAGGAGT
dsRNA-RsEG146-N	TAATACGACTCACTATAGGGATGCGGACTATTCTGCTGGT	GCTGAACACGGGAAGGAGT
qRT-RsEG146	CGGTGGCATGATTAACTGGCAAGA	GGAGCGTCGATTGGTTGGTAACTT
qRT-RsGAPDH	TGTTGTTGGCGTGAACTTGGATTC	GCACCGTAGTCATCAAACCCTCA
qRT-ZmUBQ9	TGCGGTGCGGGTGTCTTCAT	TGCTTGATAGGTAGGCGGGTGA
